# Supplementary material for: A set of electroencephalographic (EEG) data recorded during amplitude-modulated transcranial alternating current stimulation (AM-tACS) targeting 10-Hz steady-state visually evoked potentials (SSVEP)
Source: Data Brief. 2021 Mar 29;36:107011. doi: 10.1016/j.dib.2021.107011 (PMC8080469; doi:10.1016/j.dib.2021.107011)
Supplement: Supplementary file 3 [file mmc3.zip]

Archive with 1 entries (1 files):
- group_amplitudes_phases.py
